# Supplementary material for: Application of the Ridden Horse Pain Ethogram to 150 Horses with Musculoskeletal Pain before and after Diagnostic Anaesthesia
Source: Animals (Basel). 2023 Jun 9;13(12):1940. doi: 10.3390/ani13121940 (PMC10295347; doi:10.3390/ani13121940)
Supplement: Supplementary file 1 [file animals-13-01940-s001.zip]

Archive with 1 entries (1 files):
- animals-2432288-supplementary.pdf
